# Supplementary material for: Utilizing cost-effective pyrocarbon for highly efficient gold retrieval from e-waste leachate
Source: Nat Commun. 2024 Jul 20;15:6137. doi: 10.1038/s41467-024-50595-4 (PMC11271467; doi:10.1038/s41467-024-50595-4)
Supplement: Supplementary file 4 — Supplementary Data 1 [file 41467_2024_50595_MOESM4_ESM.cif]

#======================================================================
# CRYSTAL DATA
#----------------------------------------------------------------------
data_VESTA_phase_1

_chemical_name_common                  'Elements order of POSCAR:  C H O Au Cl'
_cell_length_a                         28.000000
_cell_length_b                         14.802000
_cell_length_c                         24.000000
_cell_angle_alpha                      90.000000
_cell_angle_beta                       90.000000
_cell_angle_gamma                      90.000000
_cell_volume                           9946.944031
_space_group_name_H-M_alt              'P 1'
_space_group_IT_number                 1

loop_
_space_group_symop_operation_xyz
   'x, y, z'

loop_
   _atom_site_label
   _atom_site_occupancy
   _atom_site_fract_x
   _atom_site_fract_y
   _atom_site_fract_z
   _atom_site_adp_type
   _atom_site_U_iso_or_equiv
   _atom_site_type_symbol
   C1         1.0     0.274805     0.156083     0.070924    Uiso  ? C
   C2         1.0     0.325962     0.155112     0.070440    Uiso  ? C
   C3         1.0     0.427147     0.154989     0.068316    Uiso  ? C
   C4         1.0     0.097000     0.073018     0.070833    Uiso  ? C
   C5         1.0     0.249520     0.073015     0.070872    Uiso  ? C
   C6         1.0     0.198449     0.073018     0.070833    Uiso  ? C
   C7         1.0     0.402689     0.071386     0.069391    Uiso  ? C
   C8         1.0     0.351102     0.071605     0.070231    Uiso  ? C
   C9         1.0     0.097000     0.239212     0.070833    Uiso  ? C
   C10        1.0     0.122363     0.156115     0.070833    Uiso  ? C
   C11        1.0     0.249515     0.239222     0.070884    Uiso  ? C
   C12        1.0     0.173087     0.156115     0.070833    Uiso  ? C
   C13        1.0     0.198449     0.239212     0.070833    Uiso  ? C
   C14        1.0     0.274805     0.820858     0.070924    Uiso  ? C
   C15        1.0     0.402725     0.237546     0.068114    Uiso  ? C
   C16        1.0     0.325961     0.821422     0.070420    Uiso  ? C
   C17        1.0     0.351308     0.238238     0.069611    Uiso  ? C
   C18        1.0     0.427315     0.821415     0.068426    Uiso  ? C
   C19        1.0     0.097000     0.405406     0.070833    Uiso  ? C
   C20        1.0     0.122363     0.322309     0.070833    Uiso  ? C
   C21        1.0     0.249611     0.405400     0.070751    Uiso  ? C
   C22        1.0     0.173087     0.322309     0.070833    Uiso  ? C
   C23        1.0     0.198449     0.405406     0.070833    Uiso  ? C
   C24        1.0     0.274913     0.322365     0.070801    Uiso  ? C
   C25        1.0     0.402876     0.402874     0.065405    Uiso  ? C
   C26        1.0     0.326147     0.321851     0.069809    Uiso  ? C
   C27        1.0     0.351673     0.404807     0.068363    Uiso  ? C
   C28        1.0     0.427135     0.321726     0.065577    Uiso  ? C
   C29        1.0     0.097000     0.571599     0.070833    Uiso  ? C
   C30        1.0     0.122363     0.488503     0.070833    Uiso  ? C
   C31        1.0     0.249622     0.571587     0.070738    Uiso  ? C
   C32        1.0     0.173087     0.488503     0.070833    Uiso  ? C
   C33        1.0     0.198449     0.571599     0.070833    Uiso  ? C
   C34        1.0     0.275213     0.488507     0.070602    Uiso  ? C
   C35        1.0     0.402897     0.573756     0.065381    Uiso  ? C
   C36        1.0     0.326325     0.488394     0.069137    Uiso  ? C
   C37        1.0     0.351677     0.571867     0.068305    Uiso  ? C
   C38        1.0     0.430530     0.488355     0.060995    Uiso  ? C
   C39        1.0     0.097000     0.737793     0.070833    Uiso  ? C
   C40        1.0     0.122363     0.654696     0.070833    Uiso  ? C
   C41        1.0     0.249520     0.737790     0.070872    Uiso  ? C
   C42        1.0     0.173087     0.654696     0.070833    Uiso  ? C
   C43        1.0     0.198449     0.737793     0.070833    Uiso  ? C
   C44        1.0     0.274927     0.654588     0.070767    Uiso  ? C
   C45        1.0     0.402762     0.739007     0.068182    Uiso  ? C
   C46        1.0     0.326161     0.654857     0.069756    Uiso  ? C
   C47        1.0     0.351342     0.738345     0.069580    Uiso  ? C
   C48        1.0     0.427228     0.654845     0.065711    Uiso  ? C
   C49        1.0     0.097000     0.903987     0.070833    Uiso  ? C
   C50        1.0     0.122363     0.820890     0.070833    Uiso  ? C
   C51        1.0     0.249515     0.903997     0.070884    Uiso  ? C
   C52        1.0     0.173087     0.820890     0.070833    Uiso  ? C
   C53        1.0     0.198449     0.903987     0.070833    Uiso  ? C
   C54        1.0     0.402852     0.905011     0.069425    Uiso  ? C
   C55        1.0     0.351289     0.904719     0.070236    Uiso  ? C
   C56        1.0     0.122363     0.987084     0.070833    Uiso  ? C
   C57        1.0     0.173087     0.987084     0.070833    Uiso  ? C
   C58        1.0     0.274913     0.987139     0.070801    Uiso  ? C
   C59        1.0     0.325897     0.987955     0.070557    Uiso  ? C
   C60        1.0     0.427183     0.988239     0.069116    Uiso  ? C
   H1         1.0     0.058053     0.073028     0.070866    Uiso  ? H
   H2         1.0     0.466134     0.155106     0.067265    Uiso  ? H
   H3         1.0     0.058053     0.239219     0.070866    Uiso  ? H
   H4         1.0     0.058053     0.405412     0.070866    Uiso  ? H
   H5         1.0     0.058053     0.571611     0.070867    Uiso  ? H
   H6         1.0     0.058053     0.737802     0.070866    Uiso  ? H
   H7         1.0     0.466309     0.821084     0.067585    Uiso  ? H
   H8         1.0     0.466109     0.323282     0.063225    Uiso  ? H
   H9         1.0     0.466203     0.653444     0.063797    Uiso  ? H
   H10        1.0     0.058053     0.903993     0.070866    Uiso  ? H
   H11        1.0     0.466175     0.988363     0.068391    Uiso  ? H
   O1         1.0     0.474296     0.488424     0.053330    Uiso  ? O
   Au1        1.0     0.568027     0.430812     0.115068    Uiso  ? Au
   Au2        1.0     0.654258     0.506563     0.023636    Uiso  ? Au
   Au3        1.0     0.581744     0.533688     0.238610    Uiso  ? Au
   Au4        1.0     0.626049     0.602598     0.129278    Uiso  ? Au
   Au5        1.0     0.691783     0.657170     0.219070    Uiso  ? Au
   Au6        1.0     0.720814     0.685174     0.078847    Uiso  ? Au
   Au7        1.0     0.642478     0.310750     0.268334    Uiso  ? Au
   Au8        1.0     0.551991     0.366028     0.324963    Uiso  ? Au
   Au9        1.0     0.515568     0.593631     0.336062    Uiso  ? Au
   Au10       1.0     0.528867     0.711468     0.204900    Uiso  ? Au
   Au11       1.0     0.828806     0.653852     0.051028    Uiso  ? Au
   Au12       1.0     0.754104     0.845378     0.018748    Uiso  ? Au
   Au13       1.0     0.705329     0.511073     0.133827    Uiso  ? Au
   Au14       1.0     0.723648     0.339610     0.182509    Uiso  ? Au
   Au15       1.0     0.787415     0.419371     0.096693    Uiso  ? Au
   Cl1        1.0     0.518736     0.466227     0.189030    Uiso  ? Cl
   Cl2        1.0     0.718530     0.368197     0.277879    Uiso  ? Cl
   Cl3        1.0     0.646177     0.591273     0.289493    Uiso  ? Cl
   Cl4        1.0     0.566726     0.248815     0.262894    Uiso  ? Cl
   Cl5        1.0     0.534582     0.472309     0.391972    Uiso  ? Cl
   Cl6        1.0     0.697174     0.628821     0.990232    Uiso  ? Cl
   Cl7        1.0     0.610144     0.376121     0.039673    Uiso  ? Cl
   Cl8        1.0     0.561408     0.712315     0.117347    Uiso  ? Cl
   Cl9        1.0     0.742721     0.747859     0.166495    Uiso  ? Cl
   Cl10       1.0     0.491427     0.722277     0.290147    Uiso  ? Cl
   Cl11       1.0     0.844613     0.530169     0.106317    Uiso  ? Cl
   Cl12       1.0     0.685136     0.917917     0.036548    Uiso  ? Cl
   Cl13       1.0     0.827057     0.779795    -0.004615    Uiso  ? Cl
   Cl14       1.0     0.738565     0.292047     0.090475    Uiso  ? Cl
