# Supplementary material for: Utilizing cost-effective pyrocarbon for highly efficient gold retrieval from e-waste leachate
Source: Nat Commun. 2024 Jul 20;15:6137. doi: 10.1038/s41467-024-50595-4 (PMC11271467; doi:10.1038/s41467-024-50595-4)
Supplement: Supplementary file 6 — Source Data [file 41467_2024_50595_MOESM6_ESM.xlsx]

## Sheet: Fig. 1c
Sample	sp2/sp3 raio	O/C atomic ratio
PyC500	0.73	0.32
PyC600	1.02	0.28
PyC700	1.42	0.18
PyC800	1.66	0.15

## Sheet: Fig. 1d
Sample	σ (S/m)
PyC500	1.77e-06
PyC600	5.78
PyC700	329
PyC800	6699

## Sheet: Fig. 2a
Sample	Qm (mg/g)	kf (m/s)
PyC500	8.77e-06	1.2
PyC600	5.78	1.213
PyC700	329	1.727
PyC800	6699	0.892

## Sheet: Fig. 2b
	C0=10 mg/L		C0=50 mg/L
Reaction Time (min)	Ct (mg/L)	ER-Bar	C (/mg/L)	ER-Bar
0	10	0.1	50	1.2
5	4.20967	1.1	19.735	2.5
15	0.39138	0.12	1.553	0.3
30	0.03029	0.01	0.01498	0.1
60	0.00233	0.01	0.00115	0.01

## Sheet: Fig. 2c
	This work		Fe-BTC/PpPDA		COP-180		TDAC		COP-224		UiO-66-TA		CSGO5		UiO-66		UiO-66-NH2		UiO-66-TU		SH-MCM-41		Barley straw carbon		Fe3O4@DMSA		L-lysine modified chitosan resin		Crosslinked lignocatechol		CNT-MoS2		PAF-1-thiourea		rGO		NH2-UiO-66-BA		BTU-33-PpPD		Silver-organic frameworks		N+-PYTA-PATA-COF		BTU-33/pPPD		JNM-100-AO
Concentration of Au (mg/L)	Sorption capacity (mg/g)	Concentration of Au (mg/L)	Sorption capacity (mg/g)	Concentration of Au (mg/L)	Sorption capacity (mg/g)	Concentration of Au (mg/L)	Sorption capacity (mg/g)	Concentration of Au (mg/L)	Sorption capacity (mg/g)	Concentration of Au (mg/L)	Sorption capacity (mg/g)	Concentration of Au (mg/L)	Sorption capacity (mg/g)	Concentration of Au (mg/L)	Sorption capacity (mg/g)	Concentration of Au (mg/L)	Sorption capacity (mg/g)	Concentration of Au (mg/L)	Sorption capacity (mg/g)	Concentration of Au (mg/L)	Sorption capacity (mg/g)	Concentration of Au (mg/L)	Sorption capacity (mg/g)	Concentration of Au (mg/L)	Sorption capacity (mg/g)	Concentration of Au (mg/L)	Sorption capacity (mg/g)	Concentration of Au (mg/L)	Sorption capacity (mg/g)	Concentration of Au (mg/L)	Sorption capacity (mg/g)	Concentration of Au (mg/L)	Sorption capacity (mg/g)	Concentration of Au (mg/L)	Sorption capacity (mg/g)	Concentration of Au (mg/L)	Sorption capacity (mg/g)	Concentration of Au (mg/L)	Sorption capacity (mg/g)	Concentration of Au (mg/L)	Sorption capacity (mg/g)	Concentration of Au (mg/L)	Sorption capacity (mg/g)	Concentration of Au (mg/L)	Sorption capacity (mg/g)	Concentration of Au (mg/L)	Sorption capacity (mg/g)
1	200	10	96	20	100	12.5	17.5	30	50	150	260	80	400	100	60	100	100	150	275	30	125	100	256	50	340	50	13	40	40	100	1000			1	--	3000	1024	4000	1600	1000	954	1000	1835	--	--	--	--
10	715.4	1000	936	3000	1620	100	30		--	900	372	500	1076									293	492			400	70.34			1000	2495	20	250	10	--									1000	1235	1000	954
20	900		--		--		--		--																							500	2629	100	1880
50	2346		--		--		--		--
100	3056		--		--		--		--
500	3105		--		--		--		--
1000	3175		--		--		--

## Sheet: Fig. 2e
Anioic species	Removal (%)	ER-bar
Al(III)	99.9	0.01
Fe(III)	98.9	0.013
Ni(II)	99.5	0.003
Cu(II)	100	0.01
Zn(II)	100	0.01
F\+(-)	100	0.01
Cl\+(-)	99.96	0.001
Br\+(-)	99.96	0.001
I\+(-)	99.97	0.001
HCO\-(3)\+(-)	99.99	0.001
SO\-(4)\+(2-)	99.97	0.04
PO\-(3)\+(3-)	99.95	0.06

## Sheet: Fig. 2f
Cation species	Kd (mL/g)
Al(III)	42.3294
Ni(II)	161.923
Cu(II)	382.422
Zn(II)	247.382
Fe(III)	1241.86
Au(III)	312181000

## Sheet: Fig. 2j
E-waste leachate	Removal (%)	ER-bar
AMD-Aqua	42.1316	7.44855
AMD-Aqua*10	99.99	0.01
AMD-NBS	99.97	0.35
Intel-Aqua	99.96	0.1
Intel-NBS	99.99	0.01

## Sheet: Fig. 3a
Reaction (min)	sp2/sp3 C ratio	O/C atomic ratio
0	1.42	0.18282
0.1	0.82	0.22222
1	0.48	0.2584
5	0.44	0.28986
30	0.36	0.33223

## Sheet: Fig. 3c
	Zigzag G	Airchair G
	Energy (eV)	Energy (eV)
OH(edge)	-0.73	0.34
OH(indise)	-0.82
CHO	0.15	1.22
COOH	0.85	1.43

[truncated: 19 more sheets: Fig. 3l, Fig. 4b, Fig. 5b, Fig. 5c, Supplementary Fig. 9a, Supplementary Fig. 9b, Supplementary Fig. 11, Supplementary Fig. 12a, Supplementary Fig. 12b, Supplementary Fig. 13a, Supplementary Fig. 13b, Supplementary Fig. 14a, Supplementary Fig. 14b, Supplementary Fig. 15, Supplementary Fig. 16d, Supplementary Fig. 17a, Supplementary Fig. 18, Supplementary Fig. 26, Supplementary Fig. 28]
